# Supplementary material for: Modulation of Ire1-Xbp1 Defense Pathway in Encephalomyocarditis Virus-Infected HeLa Cells
Source: Viruses. 2025 Mar 2;17(3):360. doi: 10.3390/v17030360 (PMC11946305; doi:10.3390/v17030360)
Supplement: Supplementary file 1 [file viruses-17-00360-s001.zip]

Archive with 1 entries (1 files):
- viruses-3470034-supplementary.pdf
